# Supplementary material for: Genomic and Metabolomic Insights into the Antimicrobial Activities and Plant-Promoting Potential of Streptomyces olivoreticuli YNK-FS0020
Source: Microorganisms. 2025 Aug 22;13(9):1964. doi: 10.3390/microorganisms13091964 (PMC12472026; doi:10.3390/microorganisms13091964)
Supplement: Supplementary file 1 [file microorganisms-13-01964-s001.zip]

Archive with 2 entries (2 files):
- microorganisms-3799909-SI.pdf
- microorganisms-3799909-Supplementary Table.xlsx
