# Supplementary material for: Genomic and Metabolomic Insights into the Antimicrobial Activities and Plant-Promoting Potential of Streptomyces olivoreticuli YNK-FS0020
Source: Microorganisms. 2025 Aug 22;13(9):1964. doi: 10.3390/microorganisms13091964 (PMC12472026; doi:10.3390/microorganisms13091964)
Supplement: Supplementary file 1 [file microorganisms-13-01964-s001.zip › microorganisms-3799909-Supplementary Table.xlsx]

## Sheet: Sheet1
number	Metabolite name	Rt(min)	Formula	m/z	mass error	Adduct type	INCHIKEY	MS1 isotopic spectrum	Response
1	4-Aminobutanoate	5.385	C4H9NO2	105.07	4.5684	[M+H]+	BTCSSZJGUNDROE-UHFFFAOYSA-N	105.06982:404977 106.07448:87762 107.07915:4227	1.58024e+06
2	Kitasamycin	6.849	C40H67NO14	786.46	5.67098	[M+H]+	IEMDOFXTVAPVLX-YWQHLDGFSA-N	786.46313:166840 787.46780:73193 788.47247:23235	1.15354e+06
3	PURINE	0.985	C5H4N4	121.051	0	[M+H]+	KDCGOANMDULRCW-UHFFFAOYSA-N	121.05087:47645 122.05554:2751 123.06021:11550	1.05861e+06
4	2-hydroxyquinoline	6.192	C9H7NO	146.059	5.40876	[M+H]+	LISFMEBWQUVKPJ-UHFFFAOYSA-N	146.06004:230817 147.06471:25158 148.06938:1528	929754
5	Proline	0.957	C5H9NO2	116.071	0.689236	[M+H]+	ONIBWKKTOPOVIA-UHFFFAOYSA-N	116.07065:138844 117.07532:8701 118.07998:41540	898693
6	Urdamycinone B	3.32	C25H24O8	453.162	-14.6747	[M+H]+	RWSPXLDDWKEOIW-XDUBSXOCSA-N	453.16055:23576 454.16522:7639 455.16989:3137	838753
7	Nicotinic acid	0.907	C6H5NO2	124.039	1.45115	[M+Na]+	PVNIIMVLHYAWGP-UHFFFAOYSA-N	124.03938:145547 125.04405:8615 126.04872:12171	709370
8	deferrioxamine E	6.97	C27H48N6O9	601.346	16.1305	[M+H]+	NHKCCADZVLTPPO-UHFFFAOYSA-N	601.34583:105528 602.35049:40156 603.35516:7905	505196
9	Glycyl-proline	0.951	C7H12N2O3	173.092	0.866592	[M+H]+	KZNQNBZMBZJQJO-YFKPBYRVSA-N	173.09216:89016 174.09683:13164 175.10150:4003	478192
10	Palmitic acid	13.812	C16H32O2	255.233	-0.195899	[M-H]-	IPCSVZSSVZVIGE-UHFFFAOYSA-N	255.23314:29465 256.23781:3599 257.24247:698	487659
11	ANISOMYCIN	1.253	C14H19NO4	288.118	10.7248	[M+Na]+	YKJYKKNCCRKFSL-BFHYXJOUSA-N	288.12000:38320 289.12466:3115 290.12933:6352	435432
12	NIACINAMIDE	1.168	C6H6N2O	123.055	2.43793	[M+H]+	DFPAKSUCGFBDDF-UHFFFAOYSA-N	123.05528:80365 124.05995:6260 125.06462:4012	392104
13	Olivetonide	0.856	C14H16O4	249.116	-13.1665	[M+H]+	FIMFRMRZGBUYMV-UHFFFAOYSA-N	249.11526:51783 250.11993:10002 251.12460:4156	325152
14	SALICYLIC ACID	8.173	C7H6O3	139.039	-1.00691	[M+H]+	YGSDEFSMJLZEOE-UHFFFAOYSA-N	139.03897:36030 140.04364:4365 141.04831:32064	308750
15	Minocycline	2.776	C23H27N3O7	458.188	9.25384	[M+H]+	DYKFCLLONBREIL-KVUCHLLUSA-N	458.18857:45345 459.19324:12169 460.19790:4836	307791
16	L-Proline	4.499	C5H9NO2	117.07	1.7938	[M+H]+	ONIBWKKTOPOVIA-BYPYZUCNSA-N	117.07002:60538 118.07469:9891 119.07936:1695	268815
17	MALIC ACID	0.989	C4H6O5	133.014	-1.05252	[M-H]-	BJEPYKJPYRNKOW-UHFFFAOYSA-N	133.01437:103342 134.01904:6504 135.02371:1825	290678
18	GE-20372-A/B	6.667	C30H41N7O7	612.313	0.506277	[M+H]+	DYNPEHYVIZVLIF-VJUVZTAMSA-N	612.31268:20851 613.31735:6800 614.32202:2799	255846
19	Chymostatin B	6.674	C30H39N7O6	594.303	-1.22833	[M+H-H2O]+	BTAKGODFEIZKSQ-UHFFFAOYSA-N	594.30273:14406 595.30740:3938 596.31207:4269	210162
20	Leupeptin hemisulfate salt	5.034	C20H38N6O4	427.303	-0.585064	[M+H]+	GDBQQVLCIARPGH-CGZBRXJRSA-N	427.30304:34357 428.30771:8831 429.31238:1465	208050
21	THYMIDINE	1.32	C10H14N2O5	241.082	-0.829593	[M-H]-	IQFYYKKMVGJFEH-UHFFFAOYSA-N	241.08220:114108 242.08687:10299 243.09153:2559	228505
22	Bestatin	6.227	C16H24N2O4	309.179	6.01594	[M+Na]+	VGGGPCQERPFHOB-RDBSUJKOSA-N	309.17868:45428 310.18335:8321 311.18802:1888	185951
23	L-Threonine	5.385	C4H9NO3	102.047	27.2423	[M+H-H2O]+	AYFVYJQAPQTCCC-GBXIJSLDSA-N	102.04722:49619 103.05189:1791788 104.05655:210157	183243
24	Scopoletin	3.994	C10H8O4	191.083	45.373	[M-H]-	RODXRVNMMDRFIK-UHFFFAOYSA-N	191.08296:111928 192.08763:12510 193.09230:865	192096
25	Trehalose	0.868	C12H22O11	341.109	1.0847	[M-H]-	HDTRYLNUVZCQOY-LIZSDCNHSA-N	341.10889:48935 342.11355:6393 343.11822:1437	186639
26	L-HISTIDINE	0.9	C6H9N3O2	156.076	1.72992	[M+H]+	HNDVDQJCIGZPNO-YFKPBYRVSA-N	156.07628:10581 157.08095:734 158.08561:31716	161903
27	Desferrioxamine B + Al (M-2H+Al)	3.151	C25H48N6O8	585.325	-8.33725	[M+H]+	UBQYURCVBFRUQT-UHFFFAOYSA-N	585.32184:25891 586.32651:8628 587.33117:2472	158512
28	Bottromycin B2	15.274	C41H60N8O7S	809.451	-0.827722	[M+H]+	UVHKHTJWCYXSLC-PPZIYWBKSA-N	809.45068:20309 810.45535:11798 811.46002:6780	139461
29	Isoquinolone	3.817	C9H7NO	146.06	1.71163	[M+H]+	VDBNYAPERZTOOF-UHFFFAOYSA-N	146.06001:36357 147.06468:3231 148.06935:3256	136550
30	Sibiromycin hemiaminal	3.06	C24H33N3O7	476.233	12.8719	[M+H]+	RAGFPHFDFVNLCG-OKNUHWCXSA-N	476.23486:21468 477.23953:5710 478.24420:6025	134586
31	Tetracycline	0.912	C22H24N2O8	445.182	0.628957	[M+H]+	NWXMGUDVXFXRIG-WESIUVDSSA-N	445.18213:20718 446.18680:54278 447.19146:12589	132565
32	INDOLE-3-CARBOXYLIC ACID	4.547	C9H7NO2	162.055	0	[M+H]+	KMAKOBLIOCQGJP-UHFFFAOYSA-N	162.05495:11930 163.05961:1363 164.06428:0	128536
33	2-hydroxycinnamic acid	8.479	C9H8O3	165.055	-4.60451	[M+H]+	PMOWTIHVNWZYFI-AATRIKPKSA-N	165.05467:15778 166.05934:1735 167.06401:1441	128346
34	THIAMINE	1.618	C12H17N4OS	266.114	4.35904	[M+H-H2O]+	JZRWCGZRTZMZEH-UHFFFAOYSA-N	266.11356:24230 267.11822:3848 268.12289:9212	127983
35	PHENYLACETIC ACID	8.178	C8H8O2	137.059	2.26179	[M+H]+	WLJVXDMOQOGPHL-UHFFFAOYSA-N	137.05971:11057 138.06438:573 139.06904:13451	123001
36	TRYPTOPHAN	3.305	C11H12N2O2	205.097	0.292544	[M+H]+	QIVBCDIJIAJPQS-SECBINFHSA-N	205.09718:31500 206.10185:3692 207.10652:1470	122399
37	Ferrioxamine G1 [M+Fe-2H]	1.126	C27H47N6O10	672.284	-5.26564	[M+H]+	MMFPCDKXAXKRBI-UHFFFAOYSA-N	672.28271:21713 673.28738:9711 674.29205:7064	122260
38	Phosphatidylcholine 18	5.951	C44H84NO8P	844.433	-3.25662	[M+CH3COO]-	BHAATSGDDOXMJD-FOXSRGEXSA-N	844.43225:33244 845.43692:15837 846.44159:5567	133936
39	GENTAMICIN SULFATE	3.492	C21H45N5O11S	598.285	-21.1103	[M+Na]+	NWQISSNHRDDWRM-UHFFFAOYSA-N	598.28204:10732 599.28671:4836 600.29138:715	119366
40	ACARBOSE	2.072	C25H43NO18	668.244	-10.2358	[M+Na]+	CEMXHAPUFJOOSV-UHFFFAOYSA-N	668.24377:13700 669.24844:6085 670.25311:1605	116463
41	Desferrioxamine E	7.431	C27H48N6O9	601.347	-7.71602	[M+H]+	NHKCCADZVLTPPO-UHFFFAOYSA-N	601.34491:26584 602.34958:11271 603.35425:2143	113246
42	Scopoletin	4.819	C10H8O4	193.05	-1.813	[M+H]+	RODXRVNMMDRFIK-UHFFFAOYSA-N	193.04947:16932 194.05414:2011 195.05880:0	109782
43	GLUTAMATE	1.38	C5H9NO4	146.046	-3.76593	[M-H]-	WHUUTDBJXJRKMK-VKHMYHEASA-N	146.04584:39287 147.05051:3885 148.05517:753	115529
44	Lividic acid	2.13	C27H32O9	518.245	-11.7898	[M+NH4]+	YFNNJORBJZUGCV-UHFFFAOYSA-N	518.24512:7188 519.24978:3398 520.25445:1406	104674
45	L-ASPARAGINE	0.843	C4H8N2O3	113.024	88.742	[M-H2O-H]-	DCXYFEDJOCDNAF-REOHCLBHSA-N	113.02458:27912 114.02925:3019 115.03392:35352	112356
46	SUCCINATE	1.411	C4H6O4	117.019	-0.085456	[M-H]-	KDYFGRWQOYBRFD-UHFFFAOYSA-N	117.01932:52679 118.02399:3767 119.02865:1752	111046
47	URACIL	0.918	C4H4N2O2	111.02	-0.900738	[M-H]-	ISAKRJDGNUQOIC-UHFFFAOYSA-N	111.02009:40485 112.02476:2316 113.02942:13516	109999
48	NETILMICIN SULFATE	0.927	C21H43N5O11S	574.29	-26.4674	[M+H]+	PQHZSWZPVGHDEZ-UIQTUGNFSA-N	574.28192:16111 575.28659:3877 576.29126:0	95406
49	Quinoline	7.164	C9H7N	130.065	-0.538192	[M+H]+	SMWDFEZZVXVKRB-UHFFFAOYSA-N	130.06519:23734 131.06985:2170 132.07452:2065	90712.2
50	INDOLE	2.658	C8H7N	118.066	-3.38795	[M+H]+	SIKJAQJRHWYJAI-UHFFFAOYSA-N	118.06515:21500 119.06982:2748 120.07448:21492	88893.7
51	Prolylproline	1.156	C10H16N2O3	213.124	4.69211	[M+H]+	RWCOTTLHDJWHRS-UHFFFAOYSA-N	213.12389:18772 214.12855:4981 215.13322:1616	87029.3
52	Anthranilic acid	4.53	C7H7NO2	136.04	0.220524	[M-H]-	RWZYAGGXGHYGMB-UHFFFAOYSA-N	136.03986:13114 137.04452:1173 138.04919:0	90702.4
53	D-Ala-D-ala	10.069	C6H12N2O3	161.096	-19.057	[M+H-H2O]+	DEFJQIDDEAULHB-QWWZWVQMSA-N	161.09566:13241 162.10033:2391 163.10499:305	77447
54	BEKANAMYCIN SULFATE	0.976	C18H39N5O14S	582.224	8.07249	[M+H]+	YGTPKDKJVZOVCO-KELBJJLKSA-N	582.23059:6935 583.23526:4068 584.23993:1210	77397.3
55	Ectoine	8.476	C6H10N2O2	143.086	-31.2399	[M+H]+	WQXNXVUDBPYKBA-YFKPBYRVSA-N	143.08537:10733 144.09004:3927 145.09471:6682	77001.2
56	ACETOACETIC ACID	78	C4H6O3	101.024	0.49493	[M-H]-	WDJHALXBUFZDSR-UHFFFAOYSA-N	101.02437:23801 102.02904:1115 103.03370:0	82075.3
57	BENZYL ALCOHOL	8.481	C7H8O	109.065	49.2369	[M+H]+	WVDDGKGOMKODPV-UHFFFAOYSA-N	109.06474:8282 110.06941:1452 111.07408:20242	69609
58	N-Acetylglucosamine	1.62	C8H15NO6	222.087	40.8399	[M+H]+	OVRNDRQMDRJTHS-RTRLPJTCSA-N	222.08766:9598 223.09233:1449 224.09700:2719	68339
59	ACTINONIN	2.22	C19H35N3O5	424.219	5.11529	[M+K]+	XJLATMLVMSFZBN-VYDXJSESSA-N	424.21866:7483 425.22333:1808 426.22799:0	65096.5
60	Tunicamyin I -2xCH2	3.472	C34H54N4O16	775.378	-21.8087	[M+H]+	UDIWSEZLLVZPLD-ZHACJKMWSA-N	775.37396:5904 776.37863:2460 777.38330:825	63555.2
61	Glutamine (D)	4.08	C5H10N2O3	169.06	-11.3569	[M+Na]+	ZDXPYRJPNDTMRX-GSVOUGTGSA-N	169.06027:15053 170.06494:106535 171.06961:12820	63216
62	PYRROMYCIN	0.966	C30H35NO11	586.233	-8.22199	[M+H]+	ZJBMQVPEJHVSQA-OCYVVMCSSA-N	586.23309:12895 587.23776:4997 588.24243:3552	62239.8
63	L-Lysine	2.488	C6H14N2O2	148.111	62.0481	[M+H]+	KDXKERNSBIXSRK-YFKPBYRVSA-N	148.11415:16667 149.11882:1976 150.12349:0	60154
64	PUROMYCIN HYDROCHLORIDE	1.587	C22H31Cl2N7O5	582.15	-17.1949	[M+K]+	MKSVFGKWZLUTTO-FZFAUISWSA-N	582.14954:3450 583.15420:1706 584.15887:1719	55491.2
65	PAROMOMYCIN SULFATE	1.371	C23H47N5O18S	731.281	21.8794	[M+NH4]+	LJRDOKAZOAKLDU-UDXJMMFXSA-N	731.28650:4053 732.29117:1938 733.29583:2912	53796.2
66	Cytidine	0.918	C9H13N3O5	242.078	-1.32189	[M-H]-	UHDGCWIWMRVCDJ-XVFCMESISA-N	242.07799:17246 243.08266:989 244.08732:1549	57945.7
67	Vitamin B12	1.147	C63H88N14O14P	678.295	-4.31965	[M+2H]+	RMRCNWBMXRMIRW-SBGISONWSA-L	678.29492:5229 679.29959:4932 680.30426:0	51459.2
68	Chymostatin A/C	2.884	C31H41N7O6	608.3	17.7544	[M+H]+	MRXDGVXSWIXTQL-MSZXXECISA-N	608.30017:5850 609.30484:3784 610.30951:0	51410.5
69	INDOLE-3-ACETATE	1.595	C10H9NO2	176.07	4.43006	[M+H]+	SEOVTRFCIGRIMH-UHFFFAOYSA-N	176.07068:9334 177.07535:716 178.08001:1220	51356.5
70	Kynurenine	1.555	C10H12N2O3	209.001	-3.49281	[M+H]+	YGPSJZOEDVAXAB-UHFFFAOYSA-N	209.00073:10831 210.00540:1288 211.01007:39812	50883.2
71	Chloramphenicol	1.419	C11H12Cl2N2O5	275.008	-37.3807	[M+H]+	WIIZWVCIJKGZOK-UHFFFAOYSA-N	275.00620:20367 276.01086:1199 277.01553:865	50454
72	Kasugamycin	0.908	C14H25N3O9	380.167	-0.973257	[M+Na]+	PVTHJAPFENJVNC-UQTMRZPGSA-N	380.16669:9730 381.17135:4353 382.17602:5604	50053
73	Staurosporine	0.947	C28H26N4O3	467.217	-19.7767	[M+H]+	HKSZLNNOFSGOKW-UHFFFAOYSA-N	467.21689:4948 468.22156:0 469.22622:0	48137.3
74	Lipothiazole C	4.97	C15H22N2O3S	311.137	15.0094	[M+H]+	JUSRSHKQWKDVMR-CMDGGOBGSA-N	311.13986:10952 312.14453:2147 313.14920:2080	47813.3
75	Erythromycin (E-Mycin)	4.083	C37H67NO13	756.453	-4.20383	[M+Na]+	ULGZDMOVFRHVEP-IKHZKFQISA-N	756.45074:8332 757.45541:3813 758.46008:1398	47570
76	SPECTINOMYCIN	1.014	C14H24N2O7	331.126	10.2378	[M-H]-	UNFWWIHTNXNPBV-WXKVUWSESA-N	331.12622:8725 332.13089:2044 333.13556:1854	52135.8
77	PROLINE	2.62	C5H9NO2	114.056	0	[M-H]-	ONIBWKKTOPOVIA-SCSAIBSYSA-N	114.05605:18127 115.06072:1015 116.06539:789	50785.1
78	Coproporphyrin III	1.86	C36H38N4O8	655.277	-0.549386	[M+H]+	XNBNKCLBGTWWSD-RZGVYWFLSA-N	655.27734:3600 656.28201:4854 657.28668:4822	45967.8
79	Marineosin A	1.056	C25H35N3O2	432.248	36.7844	[M+Na]+	JPTGQNMDWMSVSF-DUENCVSESA-N	432.25726:5512 433.26193:831 434.26660:0	45445.2
80	Emodin	1.41	C15H10O5	288.087	-2.53395	[M+NH4]+	RHMXXJGYXNZAPX-UHFFFAOYSA-N	288.08710:8307 289.09176:1557 290.09643:2370	42541.8
81	L-Lysine	0.764	C6H14N2O2	145.098	-0.206756	[M-H]-	KDXKERNSBIXSRK-YFKPBYRVSA-N	145.09830:16817 146.10296:1164 147.10763:0	44886.4
82	ABAMECTIN	6.111	C48H72O14	911.476	-23.1712	[M+K]+	RRZXIRBKKLTSOM-XPNPUAGNSA-N	911.47162:2305 912.47629:1236 913.48095:471	39303.8
83	PUTRESCINE DIHYDROCHLORIDE	0.94	C4H14Cl2N2	178.097	-57.4966	[M+NH4]+	XXWCODXIQWIHQN-UHFFFAOYSA-N	178.08664:2302 179.09131:716 180.09597:971	38275.2
84	arthrobactin	9.318	C20H36N4O9	515.335	5.08407	[M+H]+	BPEXJHGGARTCIR-UHFFFAOYSA-N	515.33655:7205 516.34122:2123 517.34588:635	38052.5
85	Exumolide A	6.903	C41H55N5O7	752.39	11.603	[M+Na]+	GWGKNTICBPKKKW-LBBUGJAGSA-N	752.39026:7466 753.39493:4569 754.39959:8150	35871.7
86	2,8-Phenazinediamine	4.953	C12H10N4	211.098	0.0473714	[M+H]+	CCBDBWAKDHGKNI-UHFFFAOYSA-N	211.09778:7854 212.10245:1900 213.10711:459	33825.5
87	Linoleic acid	14.623	C18H32O2	279.232	3.25894	[M-H]-	OYHQOLUKZRVURQ-HZJYTTRNSA-N	279.23309:11796 280.23776:2098 281.24243:513	36456.8
88	Indole-3-acetic acid	0.878	C10H9NO2	176.093	-23.2264	[M+H]+	SEOVTRFCIGRIMH-UHFFFAOYSA-N	176.09174:2778 177.09640:8825 178.10107:3703	32669
89	Denticulatin B	0.766	C23H40O5	419.285	7.56049	[2M+Na]+	BFQWBQIYMSVPOL-MVDSRTOYSA-N	419.28595:14122 420.29062:4816 421.29529:542	31923.5
90	Guanosine	0.991	C10H13N5O5	282.073	26.0926	[M-H]-	NYHBQMYGNKIUIF-UUOKFMHZSA-N	282.07416:4542 283.07883:0 284.08349:332	34751.3
91	Leupeptin Pr-LL	5.2	C21H40N6O4	441.319	1.31424	[M+H]+	BFUKWVVFVGUARP-GTPINHCMSA-N	441.31943:6481 442.32410:1433 443.32876:507	31526.3
92	terracinolide J	1.138	C38H54O16	789.321	12.6818	[M+Na]+	AWVNBSKIKNPOBG-TUFUNITNSA-N	789.33075:3367 790.33542:1764 791.34009:1671	30417.5
93	Myristic acid	14.257	C14H28O2	227.202	0	[M-H]-	TUNFSRHWOTWDNC-UHFFFAOYSA-N	227.20180:13677 228.20647:1985 229.21113:0	33306.2
94	isofraxidin	9.217	C11H10O5	223.063	-12.8663	[M+H]+	HOEVRHHMDJKUMZ-UHFFFAOYSA-N	223.06297:6680 224.06764:1142 225.07231:1363	30048.5
95	Epanorin	1.066	C25H25NO6	888.354	19.3054	[2M+NH4]+	IBSRGCBHIASQMQ-BKBKCADHSA-N	888.35437:3183 889.35904:1296 890.36371:0	27323.8
96	3-Indoleacetic acid	4.025	C10H9NO2	176.071	-2.04463	[M+H]+	SEOVTRFCIGRIMH-UHFFFAOYSA-N	176.07030:7541 177.07496:577 178.07963:566	27262.2
97	Phosphotyrosine	1.34	C9H12NO6P	260.023	38.3428	[M-H]-	DCWXELXMIBXGTH-UHFFFAOYSA-N	260.02356:10092 261.02823:1328 262.03290:389	26914.1
98	Ferrioxamine E [M+Fe-2H]	1.106	C27H45N6O9	654.279	-13.8932	[M+H]+	MZFKJKOHYACYNT-UHFFFAOYSA-N	654.27911:2644 655.28378:1507 656.28845:2418	24473.7
99	Indole-3-acetyl-L-alanine	5.385	C13H14N2O3	246.992	31.499	[M+H]+	FBDCJLXTUCMFLF-UHFFFAOYSA-N	246.99271:6134 247.99737:10863 249.00204:3071	24047
100	Utilin	0.932	C41H52O17	839.316	-8.078	[M+Na]+	HPSILLNWMJOWNM-BBNXOQJESA-N	839.31641:5342 840.32107:1755 841.32574:0	24016.3
101	Phosphotyrosine	3.817	C9H12NO6P	262.054	-23.2777	[M+H]+	DCWXELXMIBXGTH-UHFFFAOYSA-N	262.05359:8535 263.05826:0 264.06292:0	23710.5
102	GLUCONIC ACID	0.853	C6H12O7	195.051	-5.53701	[M-H]-	RGHNJXZEOKUKBD-SQOUGZDYSA-N	195.05014:9954 196.05481:1170 197.05948:0	25434.5
103	terracinolide C	1.142	C36H50O16	761.291	4.96525	[M+Na]+	WKGYNBDVOPHKOW-IFNJYDCWSA-N	761.29486:2379 762.29953:3091 763.30420:0	20481
104	Guanosine	1.016	C10H13N5O5	284.099	0.246393	[M+H-H2O]+	NYHBQMYGNKIUIF-UUOKFMHZSA-N	284.09872:5243 285.10339:0 286.10806:5085	20447.5
105	Exumolide A	2.306	C41H55N5O7	752.401	-2.35247	[M+Na]+	GWGKNTICBPKKKW-LBBUGJAGSA-N	752.39966:2658 753.40433:1936 754.40899:0	19370.3
106	Deoxyadenosine	3.447	C10H13N5O3	250.167	6.83543	[M-H]-	OLXZPDWKRNYJJZ-RRKCRQDMSA-N	250.16753:8495 251.17219:1614 252.17686:0	20382.5
107	Pseudouridine	1.13	C9H12N2O6	243.063	-2.13936	[M-H]-	PTJWIQPHWPFNBW-GBNDHIKLSA-N	243.06245:6068 244.06712:807 245.07179:1542	20323.7
108	Clavulanic acid	1.501	C8H9NO5	397.086	8.0839	[2M-H]-	HZZVJAQRINQKSD-PBFISZAISA-N	397.08621:4262 398.09088:0 399.09555:612	19791.6
109	TACROLIMUS	8.347	C44H69NO12	826.455	16.9882	[M+H]+	QJJXYPPXXYFBGM-LJIGMGMYSA-N	826.45642:2513 827.46109:649 828.46576:15410	17016
110	L-Aspartate	0.858	C4H7NO4	132.03	-3.33256	[M-H]-	CKLJMWTZIZZHCS-REOHCLBHSA-N	132.02985:4584 133.03451:0 134.03918:0	18409.6
111	1-AMINOCYCLOPROPANE-1-CARBOXYLIC ACID	0.913	C4H7NO2	100.04	2.499	[M-H]-	PAJPWUMXBYXFCZ-UHFFFAOYSA-N	100.04042:3372 101.04509:0 102.04976:3148	18062.9
112	Kanamycin A	3.9	C18H36N4O11	485.241	7.87237	[M+H]+	SBUJHOSQTJFQJX-NOAMYHISSA-N	485.24118:5750 486.24585:2501 487.25052:905	16326.7
113	Gibberellic acid	0.908	C19H22O6	345.104	-10.2578	[2M+FA-H]-	IXORZMNAPKEEDV-OBDJNFEBSA-N	345.10342:3954 346.10809:844 347.11276:4936	17554.3
114	3-Hydroxybutyric acid	1.39	C4H8O3	103.04	0.0970498	[M-H]-	WHBMMWSBFZVSSR-UHFFFAOYSA-N	103.03990:7486 104.04457:362 105.04924:0	15283.9
115	Tobramycin 2 -N- or 6 -N-formyl	8.48	C19H37N5O10	248.631	15.6859	[M+H]+	ZAMVUPFBJSDSMB-XWNHDZSNSA-N	248.63109:3313 249.63576:0 250.64042:0	13607.3
116	Lipoic acid reduced	0.863	C8H16O2S2	207.051	5.55419	[M-H]-	IZFHEQBZOYJLPK-UHFFFAOYSA-N	207.05165:6628 208.05632:0 209.06099:1030	14288.7
117	Threonine	0.806	C4H9NO3	120.102	-16.0697	[M+H]+	AYFVYJQAPQTCCC-GBXIJSLDSA-N	120.10193:3581 121.10660:0 122.11126:0	12794.8
118	L-Serine	3.419	C3H7NO3	105.999	13.8681	[M+H]+	MTCFGRXMJLQNBG-UHFFFAOYSA-N	105.99853:4654 107.00320:0 108.00786:0	11787.5
119	Cyclomarin A	12.253	C56H82N8O11	1025.6	5.84046	[M+H-H2O]-	WCNJVJCYRBJSLC-BCJYPDSRSA-N	1025.60718:1398 1026.61185:935 1027.61651:361	11753.2
120	Streptomycin	0.984	C21H39N7O12	582.281	-13.0006	[M+Na]+	UCSJYZPVAKXKNQ-HZYVHMACSA-N	582.28119:7104 583.28586:3011 584.29052:1319	10914.8
121	Tunicamycin D	5.801	C40H66N4O16	859.441	8.7266	[M+H]+	XCEPHNBEHQJSSB-LGJGITPNSA-N	859.44147:2555 860.44614:479 861.45080:0	10831.2
122	Hydroquinone	4.032	C6H6O2	109.029	0.917184	[M-H]-	QIGBRXMKCJKVMJ-UHFFFAOYSA-N	109.02944:5031 110.03411:596 111.03878:337	11491.4
123	Mimosamycin	5.922	C12H11NO4	234.207	-29.5465	[M+H]+	BXQZTMMXFKFJIY-UHFFFAOYSA-N	234.20692:3568 235.21159:0 236.21626:0	10103.2
124	Oxalacetic acid	0.743	C4H4O5	130.966	2.21432	[M-H]-	KHPXUQMNIQBQEV-UHFFFAOYSA-N	130.96628:3649 131.97095:12560 132.97561:2829	10890.2
125	Pentostatin	1.016	C11H16N4O4	135.065	4.29422	[M+2H]+	FPVKHBSQESCIEP-JQCXWYLXSA-N	135.06541:2564 136.07008:1107 137.07475:1687	9476
126	desmethylenylnocardamine	8.703	C26H46N6O9	625.291	6.94076	[M+K]+	SXTGVXKFOVZYIK-UHFFFAOYSA-N	625.29144:2346 626.29611:0 627.30078:0	9165.33
127	2,3-dihydromicrocolin C	6.914	C37H65N5O7	714.497	4.35271	[M+Na]+	FXGOPLQBXJSIIH-CRVYFHMBSA-N	714.49774:2309 715.50241:1067 716.50708:450	8154
128	TYLOSIN TARTRATE	1.388	C46H77NO17	916.369	1.20039	[M+H]+	WBPYTXDJUQJLPQ-VMXQISHHSA-N	916.36853:2816 917.37320:0 918.37787:3816	8082.67
129	ETHYL 3-INDOLEACETATE	0.894	C12H13NO2	202.083	16.3794	[M-H]-	HUDBDWIQSIGUDI-UHFFFAOYSA-N	202.08330:2610 203.08797:0 204.09263:0	8737.94
130	Desferrioxamine B	13.949	C25H48N6O8	561.394	10.3136	[M+H]+	UBQYURCVBFRUQT-UHFFFAOYSA-N	561.39423:4495 562.39889:976 563.40356:661	7691.33
131	DACTINOMYCIN	3.427	C62H86N12O16	1293.59	4.33678	[M+K]+	RJURFGZVJUQBHK-IIXSONLDSA-N	1293.58594:2200 1294.59061:0 1295.59527:1284	7609.67
132	Methionine	1.122	C5H11NO2S	148.043	0.067548	[M-H]-	FFEARJCKVFRZRR-BYPYZUCNSA-N	148.04279:3963 149.04745:0 150.05212:547	8025.92
133	MITOMYCIN C	7.578	C15H18N4O5	333.137	6.48383	[M-H]-	NWIBSHFKIJFRCO-WUDYKRTCSA-N	333.13873:3014 334.14340:1004 335.14807:0	7940.82
134	ALPHA-KETOGLUTARIC ACID	1.254	C5H6O5	145.014	0.206876	[M-H]-	KPGXRSRHYNQIFN-UHFFFAOYSA-N	145.01422:4539 146.01889:0 147.02356:0	7524.95
135	thielavin B	0.864	C31H34O10	605.18	-2.23074	[2M+Na]+	UULGWGARYDGVBM-UHFFFAOYSA-N	605.17969:3071 606.18436:1849 607.18902:0	6772.67
136	violaceol-II	3.523	C14H14O5	261.087	-36.846	[M-H]-	SXPZFHCIUAADLD-UHFFFAOYSA-N	261.08652:4528 262.09119:1348 263.09585:0	7310.08
137	Methylgallate	1.308	C8H8O5	183.041	-42.2856	[M-H]-	FBSFWRHWHYMIOG-UHFFFAOYSA-N	183.03992:3270 184.04458:0 185.04925:0	7202.31
138	INDOLE-3-ETHANOL	3.812	C10H11NO	160.077	1.2494	[M-H]-	MBBOMCVGYCRMEA-UHFFFAOYSA-N	160.07675:4171 161.08142:949 162.08609:0	6690.91
139	L-SERINE	0.841	C3H7NO3	104.035	-1.63406	[M-H]-	MTCFGRXMJLQNBG-REOHCLBHSA-N	104.03511:1766 105.03978:0 106.04445:0	6561.12
140	Indole-3-acetyl-L-leucine	5.022	C16H20N2O3	287.14	1.70649	[M-H]-	HCZNPUHZYPPINM-UHFFFAOYNA-N	287.14047:2102 288.14514:594 289.14981:0	5666.79
141	3-HYDROXYBENZOIC ACID	5.404	C7H6O3	137.024	-0.364898	[M-H]-	IJFXRHURBJZNAO-UHFFFAOYSA-N	137.02446:2190 138.02913:640 139.03380:249	5401.01
142	Pantothenic acid	3.355	C9H17NO5	218.103	-1.1921	[M-H]-	GHOKWGTUZJEAQD-ZETCQYMHSA-N	218.10255:4175 219.10722:399 220.11189:0	5265.53
143	Thiolutin	1.026	C8H8N2O2S2	229.003	29.2136	[M+H]+	MHMRAFONCSQAIA-UHFFFAOYSA-N	229.00330:2423 230.00796:0 231.01263:960	4554.83
144	Malioxamycin	0.894	C9H16N2O6	247.093	-0.323764	[2M+FA-H]-	KXQRAPMNPUXYGT-VDTYLAMSSA-N	247.09328:2574 248.09794:0 249.10261:0	4385.97
145	Apramycin	1.135	C21H41N5O11	540.289	-1.35113	[M+H]+	XZNUGFQTQHRASN-XZEBHBPDSA-N	540.28894:4876 541.29361:0 542.29828:9531	3484.83
